# Supplementary material for: N-Benzyl-2-propynamide
Source: Acta Crystallogr Sect E Struct Rep Online. 2009 Apr 25;65(Pt 5):o1115. doi: 10.1107/S160053680901455X (PMC2977791; doi:10.1107/S160053680901455X)
Supplement: Supplementary file 2 [file e-65-o1115-Isup2.hkl]

# 
# h,k,l, Fc-squared, Fo-squared, sigma(Fo-squared) and status flag 
# 
data_I
_shelx_title ' a in P2(1)/c' 
_shelx_refln_list_code          4 
_shelx_F_calc_maximum       81.98 
_exptl_crystal_F_000       336.00 
_reflns_d_resolution_high  0.8410 
 
loop_ 
 _symmetry_equiv_pos_as_xyz 
 'x, y, z' 
 '-x, y+1/2, -z+1/2' 
 '-x, -y, -z' 
 'x, -y-1/2, z-1/2' 
 
_cell_length_a     9.4955 
_cell_length_b    10.7034 
_cell_length_c     8.9120 
_cell_angle_alpha  90.000 
_cell_angle_beta  101.637 
_cell_angle_gamma  90.000 
 
_shelx_F_squared_multiplier     1.000 
 
loop_ 
 _refln_index_h 
 _refln_index_k 
 _refln_index_l 
 _refln_F_squared_calc 
 _refln_F_squared_meas 
 _refln_F_squared_sigma 
 _refln_observed_status 
   3   0   0      581.48      678.13     22.33 o 
   4   0   0     1334.85     1711.84     54.67 o 
   5   0   0       33.73       65.30      5.81 o 
   6   0   0     1029.78     1295.57     42.91 o 
   7   0   0        4.76        8.49      1.02 o 
   8   0   0      176.61      232.54     20.75 o 
   9   0   0        1.27        3.01      1.05 o 
  10   0   0        0.11       -0.28      0.49 o 
  11   0   0       47.62       61.74      6.23 o 
   1   1   0     1293.22     1650.52     51.17 o 
   2   1   0     5804.14     6893.44    120.46 o 
   3   1   0       20.70       30.09      1.28 o 
   4   1   0     1280.44     1551.23     35.19 o 
   5   1   0       45.69       41.17      1.68 o 
   6   1   0      292.16      365.67      7.92 o 
   7   1   0       80.55       86.59      4.41 o 
   8   1   0       21.25       22.93      1.62 o 
   9   1   0      127.50      169.13      7.35 o 
  10   1   0       21.08       30.53      2.75 o 
  11   1   0        2.59        4.76      0.94 o 
   0   2   0      701.23      885.07     19.69 o 
   1   2   0     1127.12     1569.50     46.93 o 
   2   2   0     1088.10     1360.18     41.37 o 
   3   2   0     1330.21     1600.68     45.32 o 
   4   2   0      144.94      178.60      5.11 o 
   5   2   0      133.46      175.83      5.92 o 
   6   2   0        0.88        1.24      0.27 o 
   7   2   0       17.31       21.30      1.70 o 
   8   2   0      108.35      150.50      6.56 o 
   9   2   0        9.01       10.98      0.89 o 
  10   2   0       15.17       22.44      1.70 o 
   1   3   0        2.46        7.53      0.35 o 
   2   3   0      805.13     1074.24     41.39 o 
   3   3   0        2.46        2.32      0.18 o 
   4   3   0       19.35       26.72      1.34 o 
   5   3   0       90.23      116.51      4.09 o 
   6   3   0      195.10      265.85      9.87 o 
   7   3   0       40.01       47.52      2.86 o 
   8   3   0        9.03       11.37      0.94 o 
   9   3   0       37.83       49.30      4.26 o 
  10   3   0        3.60        4.42      0.82 o 
   0   4   0      234.01      344.85      8.64 o 
   1   4   0      321.75      459.71     12.55 o 
   2   4   0       52.16       54.70      1.47 o 
   3   4   0        0.58        0.67      0.16 o 
   4   4   0      140.27      167.10      4.46 o 
   5   4   0      160.12      191.77      9.56 o 
   6   4   0       42.41       47.15      2.76 o 
   7   4   0       38.32       51.23      3.42 o 
   8   4   0       26.81       33.14      2.42 o 
   9   4   0        1.14        2.83      0.49 o 
  10   4   0        3.14        3.00      0.47 o 
   1   5   0      190.02      245.73      7.29 o 
   2   5   0      103.38      151.60      6.23 o 
   3   5   0      116.84      183.93      8.36 o 
   4   5   0       79.57       97.80      5.94 o 
   5   5   0       52.18       69.85      4.86 o 
   7   5   0      115.92      161.34     19.18 o 
   8   5   0      110.42      161.24     13.32 o 
   9   5   0       14.50       17.87      1.64 o 
  10   5   0        0.85        0.81      0.39 o 
   0   6   0      259.56      326.56     13.68 o 
   1   6   0       82.57      126.14      4.18 o 
   2   6   0      147.05      176.52      7.12 o 
   3   6   0      808.67     1111.98     42.07 o 
   4   6   0        5.17        8.31      0.71 o 
   5   6   0       24.36       33.23      3.09 o 
   6   6   0       31.21       37.30      2.16 o 
   7   6   0      273.03      350.93     40.91 o 
   8   6   0       24.73       23.44      1.80 o 
   9   6   0       74.72       94.04      7.28 o 
   1   7   0       52.64       57.13      1.62 o 
   2   7   0      581.67      763.97     20.65 o 
   3   7   0      121.71      159.09      4.57 o 
   4   7   0       10.69       13.48      1.03 o 
   5   7   0        8.71       14.65      1.12 o 
   6   7   0      262.35      368.88     16.24 o 
   7   7   0       10.70       16.29      1.28 o 
   8   7   0       24.64       41.63      3.89 o 
   9   7   0       95.03      118.25     11.56 o 
   1   8   0        0.33        0.91      0.21 o 
   2   8   0        1.70        1.50      0.30 o 
   3   8   0        6.72        9.52      0.71 o 
   4   8   0        0.85        1.06      0.31 o 
   5   8   0        0.21        1.34      0.35 o 
   6   8   0       36.08       57.57      4.74 o 
   7   8   0       25.25       28.17      2.77 o 
   8   8   0       38.06       47.53      6.12 o 
   1   9   0       79.03      106.77      4.78 o 
   2   9   0        0.00        0.99      0.25 o 
   3   9   0        6.20        9.27      0.85 o 
   4   9   0        1.30        2.41      0.46 o 
   5   9   0       27.74       32.17      1.78 o 
   6   9   0        3.76        6.34      1.43 o 
   7   9   0        5.70        7.77      1.19 o 
   0  10   0       23.86       31.41      2.82 o 
   1  10   0        6.85        9.72      0.71 o 
   2  10   0       79.71      112.30      6.41 o 
   3  10   0        0.48        2.59      0.42 o 
   4  10   0        4.94        6.57      0.90 o 
   5  10   0        0.09        2.42      0.52 o 
   6  10   0        2.52        5.24      0.85 o 
   1  11   0       26.53       31.80      1.51 o 
   2  11   0        2.14        5.12      0.82 o 
   3  11   0        1.04        1.21      0.38 o 
   4  11   0       10.60       14.96      1.27 o 
   5  11   0        0.09        0.41      0.47 o 
   0  12   0        8.40       10.15      1.75 o 
   1  12   0       38.66       42.70      4.34 o 
   2  12   0        2.59        5.81      1.04 o 
   3  12   0        4.78        9.48      1.80 o 
 -11   1   1        1.01        1.93      0.64 o 
 -10   1   1       13.22       12.17      1.47 o 
  -9   1   1       16.11       14.89      1.07 o 
  -8   1   1        1.18        2.97      0.62 o 
  -7   1   1      110.34       97.97      2.47 o 
  -6   1   1        3.42        5.97      0.42 o 
  -5   1   1       62.54       56.62      1.80 o 
  -4   1   1      351.10      344.47      8.00 o 
  -3   1   1      194.59      197.01      3.52 o 
  -2   1   1       77.19       79.88      1.41 o 
  -1   1   1      676.42      607.74      7.95 o 
   0   1   1      110.26       85.90      1.35 o 
   1   1   1      536.61      499.38      9.52 o 
   2   1   1     1267.18     1140.07     18.32 o 
   3   1   1       68.36       68.48      1.37 o 
   4   1   1      888.23      958.64     18.30 o 
   5   1   1       53.25       54.75      1.72 o 
   6   1   1       19.78       21.21      0.95 o 
   7   1   1        1.66        1.91      0.32 o 
   8   1   1      117.20       98.36      6.02 o 
   9   1   1       30.29       24.75      1.79 o 
  10   1   1        1.22        1.64      0.87 o 
 -11   2   1        0.50        0.64      0.52 o 
 -10   2   1       34.38       29.97      2.64 o 
  -9   2   1        1.13        1.21      0.38 o 
  -8   2   1       75.41       65.71      2.53 o 
  -7   2   1        0.18        1.12      0.25 o 
  -6   2   1      232.39      249.09      5.13 o 
  -5   2   1       12.27       16.65      0.68 o 
  -4   2   1       14.69       12.35      0.62 o 
  -3   2   1      465.66      459.29      7.02 o 
  -2   2   1     1356.01     1253.72     17.44 o 
  -1   2   1     6504.36     6096.54     82.42 o 
   0   2   1     6446.02     5874.64     72.69 o 
   1   2   1      257.78      287.29      4.22 o 
   2   2   1     3207.55     3063.72     38.60 o 
   3   2   1     2452.37     2389.30     48.15 o 
   4   2   1        5.85        7.73      0.40 o 
   5   2   1        0.39        4.05      0.32 o 
   6   2   1       71.48       67.29      2.41 o 
   7   2   1        4.87        6.57      0.58 o 
   8   2   1       26.43       23.10      1.39 o 
   9   2   1       10.96        8.34      1.13 o 
  10   2   1        0.97        0.68      0.53 o 
 -10   3   1        0.01        0.81      0.29 o 
  -9   3   1       30.52       33.04      1.78 o 
  -8   3   1        0.11        0.83      0.33 o 
  -7   3   1       21.07       16.00      1.11 o 
  -6   3   1      312.50      279.22      5.28 o 
  -5   3   1      338.96      327.50      5.93 o 
  -4   3   1     1117.44     1111.54     16.48 o 
  -3   3   1      407.55      380.39      6.08 o 
  -2   3   1      483.76      465.64      7.07 o 
  -1   3   1      224.56      237.33      3.51 o 
   0   3   1      731.91      682.38      9.00 o 
   1   3   1     1142.20     1175.90     15.11 o 
   2   3   1      132.99      125.70      2.19 o 
   3   3   1       38.42       34.55      0.94 o 
   4   3   1     1456.26     1397.70     18.18 o 
   5   3   1      501.88      477.19     11.56 o 
   6   3   1        0.00        1.14      0.29 o 
   7   3   1      186.05      159.87      7.31 o 
   8   3   1        0.73        1.64      0.77 o 
   9   3   1       34.99       31.87      3.42 o 
  10   3   1        0.05        0.50      0.65 o 
 -10   4   1        0.04        0.58      0.43 o 
  -9   4   1        7.79        9.59      0.90 o 
  -8   4   1        2.67        3.03      0.56 o 
  -7   4   1      379.24      358.95      7.73 o 
  -6   4   1        0.55        1.07      0.27 o 
  -5   4   1      627.95      595.33      9.54 o 
  -4   4   1      520.72      446.31      7.31 o 
  -3   4   1        0.28        1.22      0.23 o 
  -2   4   1     2497.48     2527.83     31.83 o 
  -1   4   1     1232.64     1289.04     16.62 o 
   0   4   1      468.99      452.30      6.36 o 
   1   4   1       67.51       52.76      1.25 o 
   2   4   1       14.23       13.61      0.57 o 
   3   4   1      789.89      804.57     13.93 o 
   4   4   1      128.43      134.75      2.59 o 
   5   4   1      208.53      186.05      4.21 o 
   6   4   1      635.68      554.27     13.65 o 
   7   4   1        0.03        1.27      0.51 o 
   8   4   1       14.19       15.30      1.13 o 
   9   4   1        0.11        1.85      0.52 o 
  10   4   1       15.99       17.43      2.61 o 
 -10   5   1        0.73        1.73      0.40 o 
  -9   5   1        9.01        9.45      0.91 o 
  -8   5   1      120.31      107.04      3.66 o 
  -7   5   1       84.08       80.38      2.94 o 
  -6   5   1      239.50      204.45      5.10 o 
  -5   5   1        6.81        6.99      0.58 o 
  -4   5   1       29.28       20.83      0.99 o 
  -3   5   1      596.76      612.96      9.57 o 
  -2   5   1      236.74      256.79      4.10 o 
  -1   5   1       27.86       29.11      0.93 o 
   0   5   1      190.87      179.83      3.12 o 
   1   5   1        8.28        8.09      0.45 o 
   2   5   1      538.86      557.83      7.95 o 
   3   5   1       52.17       52.06      1.40 o 
   4   5   1      206.53      179.64      3.81 o 
   5   5   1      424.17      396.13     10.44 o 
   6   5   1        3.28        4.70      0.73 o 
   7   5   1        7.98        8.91      0.95 o 
   8   5   1       28.28       24.40      1.54 o 
   9   5   1       12.28       14.43      1.15 o 
  -9   6   1       11.20       15.33      1.14 o 
  -8   6   1        0.23        0.84      0.30 o 
  -7   6   1        7.33        7.86      1.00 o 
  -6   6   1       84.73       78.72      4.10 o 
  -5   6   1        8.27        8.36      0.68 o 
  -4   6   1        4.23        6.41      0.57 o 
  -3   6   1       63.23       59.89      1.84 o 
  -2   6   1       20.40       20.00      0.81 o 
  -1   6   1      460.19      454.63      7.38 o 
   0   6   1      247.86      270.59      4.45 o 
   1   6   1        2.02        3.89      0.34 o 
   2   6   1      101.83      104.46      2.28 o 
   3   6   1       57.23       55.36      1.81 o 
   4   6   1       56.95       45.21      3.42 o 
   5   6   1      120.90      106.91      3.39 o 
   6   6   1      453.16      437.23     13.77 o 
   7   6   1       13.67       14.57      1.11 o 
   8   6   1       14.97       13.75      1.06 o 
   9   6   1        0.31        1.50      0.31 o 
  -9   7   1        1.95        2.85      0.71 o 
  -8   7   1        6.34        4.56      0.81 o 
  -7   7   1        9.43       10.58      0.97 o 
  -6   7   1       13.23       11.58      0.97 o 
  -5   7   1        5.12        8.15      0.81 o 
  -4   7   1        2.39        2.16      0.35 o 
  -3   7   1       43.61       40.54      1.53 o 
  -2   7   1       34.22       26.98      1.04 o 
  -1   7   1       35.49       31.80      1.13 o 
   0   7   1      390.13      384.55      6.09 o 
   1   7   1       19.18       22.71      0.95 o 
   2   7   1      191.92      178.85      3.47 o 
   3   7   1        9.52        6.51      0.81 o 
   4   7   1        0.86        2.15      0.39 o 
   5   7   1      131.46      115.13      3.66 o 
   6   7   1       60.86       55.13      2.46 o 
   7   7   1       53.68       52.16      2.45 o 
   8   7   1      177.86      164.20      5.08 o 
  -8   8   1      106.58      100.74      4.43 o 
  -7   8   1        0.16        1.35      0.43 o 
  -6   8   1        1.93        3.26      0.67 o 
  -5   8   1       91.82       67.36      3.16 o 
  -4   8   1       55.09       48.65      1.83 o 
  -3   8   1        2.53        4.00      0.46 o 
  -2   8   1        7.27        5.68      0.59 o 
  -1   8   1       44.27       38.64      1.35 o 
   0   8   1       30.69       28.25      1.13 o 
   1   8   1        0.46        1.07      0.23 o 
   2   8   1       32.02       28.61      1.29 o 
   3   8   1       33.74       32.17      1.66 o 
   4   8   1      187.95      177.82      4.85 o 
   5   8   1       22.61       18.03      1.24 o 
   6   8   1       40.40       35.98      1.94 o 
   7   8   1       36.31       34.78      1.93 o 
   8   8   1       20.43       21.69      1.42 o 
  -7   9   1        0.32        0.72      0.36 o 
  -6   9   1        2.63        2.90      0.74 o 
  -5   9   1       17.13       18.76      1.93 o 
  -4   9   1       10.47       10.05      1.22 o 
  -3   9   1       80.53       69.31      2.62 o 
  -2   9   1        8.55        7.39      0.65 o 
  -1   9   1        0.02        1.18      0.30 o 
   0   9   1       27.65       28.69      1.20 o 
   1   9   1        0.42        1.34      0.33 o 
   2   9   1        5.11        6.19      0.77 o 
   3   9   1       84.74       70.63      2.72 o 
   4   9   1       30.32       25.16      1.53 o 
   5   9   1       23.25       23.50      1.51 o 
   6   9   1       21.22       18.22      1.30 o 
   7   9   1        0.58        2.27      0.56 o 
  -6  10   1       12.18       12.53      1.29 o 
  -5  10   1       25.64       23.10      1.75 o 
  -4  10   1       10.16       12.47      1.14 o 
  -3  10   1       22.56       19.50      1.27 o 
  -2  10   1       16.01       12.70      0.98 o 
  -1  10   1       73.87       71.47      2.73 o 
   0  10   1       60.80       61.13      2.80 o 
   1  10   1        1.22        1.79      0.33 o 
   2  10   1      102.49       87.67      3.14 o 
   3  10   1       59.34       53.86      2.40 o 
   4  10   1        1.58        0.97      0.32 o 
   5  10   1        1.03        1.34      0.30 o 
   6  10   1        1.90        4.88      0.71 o 
  -5  11   1        5.15        5.48      0.85 o 
  -4  11   1        7.31        9.25      0.98 o 
  -3  11   1       57.77       53.44      2.85 o 
  -2  11   1      106.10      102.49      3.53 o 
  -1  11   1       16.60       16.36      1.15 o 
   0  11   1       47.63       49.72      2.58 o 
   1  11   1       92.92       88.71      4.68 o 
   2  11   1       25.40       26.20      1.80 o 
   3  11   1        3.40        3.27      0.60 o 
   4  11   1        9.58        8.47      0.91 o 
   5  11   1        2.05        2.38      0.47 o 
  -3  12   1       10.68        9.98      0.99 o 
  -2  12   1       23.30       24.88      1.78 o 
  -1  12   1       57.36       56.67      2.87 o 
   0  12   1        7.59       10.50      1.27 o 
   1  12   1       49.03       48.02      4.69 o 
   2  12   1       79.98       89.18      6.93 o 
   3  12   1       28.12       25.70      2.24 o 
 -11   0   2       56.49       57.05      5.53 o 
 -10   0   2        3.48        6.09      1.54 o 
  -9   0   2       34.36       37.68      2.73 o 
  -8   0   2        7.35        9.47      1.18 o 
  -7   0   2       18.68       31.78      2.80 o 
  -6   0   2      178.33      195.46      5.96 o 
  -5   0   2       63.85       73.70      2.62 o 
  -4   0   2       31.14       40.19      2.87 o 
  -3   0   2      107.11      114.33      2.90 o 
  -2   0   2      292.96      315.60      6.31 o 
  -1   0   2      731.30      666.84     12.34 o 
   0   0   2     4417.62     4074.41     71.48 o 
   1   0   2     2681.67     2456.41     43.51 o 
   2   0   2      225.88      228.04      4.85 o 
   3   0   2       49.43       42.86      1.51 o 
   4   0   2       47.36       45.33      2.81 o 
   5   0   2       35.11       29.43      1.53 o 
   6   0   2       70.64       71.39      3.46 o 
   7   0   2        1.65        4.90      1.26 o 
   8   0   2       10.66        8.54      1.40 o 
   9   0   2       38.66       35.28      4.20 o 
  10   0   2       57.97       62.37      6.16 o 
 -11   1   2       25.66       26.37      2.30 o 
 -10   1   2       47.38       47.33      2.58 o 
  -9   1   2       34.97       39.09      2.42 o 
  -8   1   2       17.51       18.48      1.03 o 
  -7   1   2       29.20       28.43      1.24 o 
  -6   1   2       27.44       24.12      0.92 o 
  -5   1   2      176.90      240.95      6.38 o 
  -4   1   2       38.68       36.23      1.41 o 
  -3   1   2      801.11      792.06     10.79 o 
  -2   1   2     2716.03     2652.05     33.14 o 
  -1   1   2      374.44      347.95      4.83 o 
   0   1   2     4317.17     3955.75     49.14 o 
   1   1   2       36.27       30.94      0.76 o 
   2   1   2       25.78       25.10      0.72 o 
   3   1   2      521.49      523.00      7.25 o 
   4   1   2      425.53      441.32      6.39 o 
   5   1   2        1.87        2.41      0.46 o 
   6   1   2       13.23       16.67      3.71 o 
   7   1   2       26.89       28.43      2.15 o 
   8   1   2       72.53       68.62      2.94 o 
   9   1   2       11.53       12.53      1.82 o 
  10   1   2        9.10       22.64      2.35 o 
 -11   2   2        1.61        4.86      1.12 o 
 -10   2   2        6.40       12.06      1.34 o 
  -9   2   2        5.19        7.34      0.83 o 
  -8   2   2      204.18      188.86      4.31 o 
  -7   2   2      317.16      320.51      6.03 o 
  -6   2   2      209.15      191.03      4.39 o 
  -5   2   2       57.06       89.21      4.13 o 
  -4   2   2       97.61      108.23      3.44 o 
  -3   2   2      224.58      234.70      3.61 o 
  -2   2   2     6721.42     6207.78     76.90 o 
  -1   2   2     1918.60     1878.18     26.02 o 
   0   2   2        6.60        7.23      0.80 o 
   1   2   2       48.89       51.08      1.19 o 
   2   2   2      118.97      120.01      3.20 o 
   3   2   2      219.70      215.43      4.01 o 
   4   2   2      509.72      507.08      9.16 o 
   5   2   2        0.03        1.47      0.56 o 
   6   2   2       51.95       54.53      2.15 o 
   7   2   2        0.50        7.84      0.98 o 
   8   2   2        0.25        2.97      0.80 o 
   9   2   2       33.46       33.10      2.21 o 
  10   2   2       16.63       16.78      1.38 o 
 -10   3   2       56.57       58.04      3.36 o 
  -9   3   2        1.04        2.68      0.84 o 
  -7   3   2      118.84      111.15      6.72 o 
  -6   3   2        5.77       10.13      1.17 o 
  -4   3   2       44.25       38.16      1.27 o 
  -2   3   2      986.85      960.22     12.55 o 
  -1   3   2       59.67       56.06      1.57 o 
   0   3   2      187.41      187.29      2.94 o 
   1   3   2      339.02      316.84      5.21 o 
   2   3   2      441.63      436.00      6.99 o 
   3   3   2       34.03       27.94      1.10 o 
   4   3   2      458.06      431.98      7.30 o 
   5   3   2       21.16       18.79      1.04 o 
   6   3   2      156.08      173.57      7.10 o 
   7   3   2      132.38      118.44      3.64 o 
   8   3   2       26.90       30.88      2.08 o 
   9   3   2       32.67       39.31      4.56 o 
  10   3   2        1.66        2.18      0.94 o 
 -10   4   2        0.95        2.30      0.41 o 
  -9   4   2        0.48        2.43      0.40 o 
  -8   4   2        5.08        6.52      0.91 o 
  -7   4   2        7.41       10.31      1.99 o 
  -6   4   2        8.88        7.98      1.89 o 
  -4   4   2        6.45        5.01      0.47 o 
  -3   4   2        3.71        7.25      0.52 o 
  -1   4   2       81.57       95.55      2.24 o 
   0   4   2       75.64       74.42      1.75 o 
   1   4   2      205.73      207.46      3.38 o 
   2   4   2      543.91      538.66      7.60 o 
   3   4   2       25.13       29.46      1.16 o 
   4   4   2      185.85      183.66      3.90 o 
   5   4   2      325.59      301.66      6.34 o 
   6   4   2      143.77      136.86      4.16 o 
   7   4   2       11.52       12.50      1.03 o 
   8   4   2       16.68       17.16      1.34 o 
   9   4   2        0.66        1.28      0.37 o 
 -10   5   2       22.11       25.40      2.44 o 
  -9   5   2        0.64        1.92      0.46 o 
  -8   5   2       11.90       14.84      2.38 o 
  -7   5   2        7.53       10.00      0.86 o 
  -6   5   2        9.26       10.16      0.73 o 
  -5   5   2       48.11       39.51      1.49 o 
  -4   5   2       14.11       13.56      0.77 o 
  -3   5   2      130.91      137.45      3.34 o 
  -2   5   2      201.72      203.54      3.74 o 
  -1   5   2        1.30        1.74      0.26 o 
   0   5   2       64.51       57.52      1.43 o 
   1   5   2      299.31      295.39      4.65 o 
   2   5   2      226.58      239.00      4.55 o 
   3   5   2       22.29       22.45      1.05 o 
   4   5   2       17.19       15.24      1.00 o 
   5   5   2        2.23        3.70      0.59 o 
   6   5   2       14.48       12.01      0.97 o 
   7   5   2      389.77      360.89     12.67 o 
   8   5   2       13.54       15.85      1.17 o 
   9   5   2       15.25       24.01      2.95 o 
  -9   6   2       47.96       48.32      2.80 o 
  -8   6   2       20.69       30.70      3.88 o 
  -7   6   2       44.52       50.66      4.06 o 
  -6   6   2      194.17      168.44      4.48 o 
  -5   6   2      141.64      134.97      3.67 o 
  -4   6   2       88.92       80.43      2.28 o 
  -3   6   2        1.78       10.31      2.45 o 
  -2   6   2      349.79      365.17      5.66 o 
  -1   6   2       30.72       32.71      1.19 o 
   0   6   2      105.28      101.15      2.19 o 
   1   6   2       16.23       19.45      0.93 o 
   2   6   2        3.56        5.93      0.44 o 
   3   6   2       29.11       31.79      1.34 o 
   4   6   2       70.92       71.34      3.02 o 
   5   6   2       18.04       19.66      1.66 o 
   6   6   2       60.55       57.69      2.47 o 
   7   6   2       75.72       73.89      2.95 o 
   8   6   2        5.50        5.20      1.29 o 
   9   6   2       60.34       57.90      2.69 o 
  -9   7   2       25.78       25.35      3.48 o 
  -8   7   2        0.31        3.71      1.12 o 
  -7   7   2       36.73       36.15      2.29 o 
  -6   7   2       31.88       30.20      2.00 o 
  -5   7   2        9.59       10.09      0.87 o 
  -4   7   2       39.99       39.61      1.81 o 
  -3   7   2        0.05        0.83      0.28 o 
  -2   7   2        5.14        5.24      0.56 o 
  -1   7   2       20.24       18.66      0.88 o 
   0   7   2        2.51        2.35      0.35 o 
   1   7   2       59.39       55.74      1.73 o 
   2   7   2       53.44       46.38      1.90 o 
   3   7   2       47.53       42.22      1.65 o 
   4   7   2        9.01        9.78      0.94 o 
   5   7   2        7.08        7.03      0.90 o 
   6   7   2       28.70       28.07      1.66 o 
   7   7   2       36.30       32.24      1.84 o 
   8   7   2       42.88       42.66      2.20 o 
  -8   8   2        0.03        0.66      0.34 o 
  -7   8   2        1.83        7.61      1.78 o 
  -6   8   2       50.34       46.49      2.64 o 
  -5   8   2       20.97       20.53      1.30 o 
  -4   8   2      110.40       96.63      3.20 o 
  -3   8   2       40.97       38.68      2.13 o 
  -2   8   2        1.70        3.07      0.61 o 
  -1   8   2       15.09       13.42      0.81 o 
   0   8   2       23.88       23.11      0.99 o 
   1   8   2      156.05      145.31      4.53 o 
   2   8   2      137.74      129.84      3.33 o 
   3   8   2        2.32        2.61      0.62 o 
   4   8   2        2.42        2.99      0.53 o 
   5   8   2       13.06       16.63      1.49 o 
   6   8   2       61.31       55.73      2.57 o 
   7   8   2        0.73        0.83      0.36 o 
  -7   9   2        0.10        2.89      0.84 o 
  -6   9   2        1.05        2.71      0.52 o 
  -5   9   2       37.31       42.87      2.91 o 
  -4   9   2       35.41       32.64      2.60 o 
  -3   9   2        8.49        9.01      0.88 o 
  -2   9   2        0.19        0.99      0.31 o 
  -1   9   2       28.28       30.75      2.31 o 
   0   9   2      734.44      718.47     11.83 o 
   1   9   2        0.49        0.65      0.29 o 
   2   9   2        2.60        5.12      0.73 o 
   3   9   2       60.15       58.03      2.59 o 
   4   9   2       59.28       53.23      2.39 o 
   5   9   2       12.18       12.47      1.00 o 
   6   9   2       72.95       74.61      3.11 o 
   7   9   2        7.16        9.58      1.00 o 
  -6  10   2        0.22        0.04      0.31 o 
  -5  10   2        2.66       12.32      2.03 o 
  -4  10   2       53.84       49.57      2.29 o 
  -3  10   2       16.16       18.82      1.71 o 
  -2  10   2       11.30       14.86      1.21 o 
  -1  10   2        0.10        1.40      0.53 o 
   0  10   2       18.85       21.31      1.32 o 
   1  10   2       13.17       13.46      1.21 o 
   2  10   2      126.56      127.39      4.70 o 
   3  10   2       12.46       13.75      1.25 o 
   4  10   2      142.74      136.38      5.13 o 
   5  10   2        0.10        0.32      0.28 o 
   6  10   2        3.45        4.67      0.64 o 
  -5  11   2        2.59        4.86      1.48 o 
  -4  11   2        1.39        3.26      0.70 o 
  -3  11   2       48.02       49.70      2.33 o 
  -2  11   2       15.25       18.64      1.66 o 
  -1  11   2        3.85        5.10      0.79 o 
   0  11   2       49.81       49.50      3.31 o 
   1  11   2       13.91       13.99      1.61 o 
   2  11   2        2.34        3.01      0.54 o 
   3  11   2       16.51       18.26      1.48 o 
   4  11   2        8.77       11.29      1.04 o 
  -3  12   2        0.42        1.03      0.44 o 
  -2  12   2       44.34       46.30      2.26 o 
  -1  12   2        9.06       12.57      1.36 o 
   0  12   2       11.07       12.81      1.41 o 
   1  12   2       27.13       26.15      2.25 o 
   2  12   2        0.00       -0.20      0.70 o 
 -11   1   3       33.22       32.07      2.08 o 
 -10   1   3       14.61       13.60      1.03 o 
  -9   1   3       20.56       19.98      1.30 o 
  -8   1   3        9.77        9.64      0.74 o 
  -7   1   3       26.19       22.57      1.13 o 
  -6   1   3       22.93       19.60      0.85 o 
  -5   1   3      270.01      245.98      4.14 o 
  -4   1   3      170.67      166.94      3.24 o 
  -3   1   3       12.27       13.51      0.57 o 
  -2   1   3      106.97       98.63      1.85 o 
  -1   1   3     1213.35     1184.07     15.28 o 
   0   1   3     2452.22     2386.82     30.00 o 
   1   1   3        9.38       12.38      0.51 o 
   2   1   3        0.17        1.36      0.44 o 
   3   1   3      408.69      410.33      6.05 o 
   4   1   3       13.65       10.99      0.68 o 
   5   1   3       24.76       24.04      1.08 o 
   6   1   3      161.05      128.95      5.02 o 
   7   1   3       15.80       13.30      1.08 o 
   8   1   3        4.13        3.04      0.49 o 
   9   1   3        0.03        0.96      0.42 o 
 -11   2   3        1.92        4.20      1.19 o 
 -10   2   3       17.59       18.90      1.48 o 
  -9   2   3      357.21      344.95      8.22 o 
  -8   2   3       24.19       21.77      1.17 o 
  -7   2   3       64.25       52.03      1.85 o 
  -6   2   3      158.98      154.86      3.48 o 
  -5   2   3       37.79       38.80      1.19 o 
  -4   2   3        1.07        0.80      0.13 o 
  -3   2   3       52.27       52.19      1.36 o 
  -2   2   3      319.89      325.68      6.03 o 
  -1   2   3      394.78      385.49      6.17 o 
   0   2   3      304.52      316.66      4.64 o 
   1   2   3        2.62        3.44      0.31 o 
   2   2   3      633.09      650.45     10.00 o 
   3   2   3        4.62        6.02      0.52 o 
   4   2   3       28.18       28.85      1.34 o 
   5   2   3       29.75       21.41      1.03 o 
   6   2   3      120.74      111.50      3.29 o 
   7   2   3        1.09        0.93      0.24 o 
   8   2   3       46.80       39.02      2.40 o 
   9   2   3       15.72       20.40      1.68 o 
 -10   3   3       43.84       43.76      2.68 o 
  -9   3   3      112.25      103.56      3.09 o 
  -8   3   3       43.88       42.41      1.74 o 
  -7   3   3      156.40      142.13      3.94 o 
  -6   3   3        0.56        1.07      0.30 o 
  -5   3   3      212.43      181.36      3.77 o 
  -4   3   3      242.73      242.95      3.98 o 
  -3   3   3      700.60      665.48      9.15 o 
  -2   3   3      218.63      186.19      3.93 o 
  -1   3   3     1597.22     1626.42     22.96 o 
   0   3   3      151.41      154.00      2.64 o 
   1   3   3      368.25      381.99      5.60 o 
   2   3   3      238.17      226.88      4.28 o 
   3   3   3        3.49        6.65      0.53 o 
   4   3   3        0.51        0.63      0.20 o 
   5   3   3       30.01       27.61      1.23 o 
   6   3   3      288.56      260.42      5.30 o 
   7   3   3        8.27        6.83      0.96 o 
   8   3   3       17.70       18.66      1.57 o 
   9   3   3        1.36        2.59      1.08 o 
 -10   4   3        4.72        5.18      1.19 o 
  -9   4   3       40.75       37.99      2.31 o 
  -8   4   3      184.51      171.33      4.68 o 
  -7   4   3      645.45      604.92     10.19 o 
  -6   4   3       73.62       70.47      2.46 o 
  -5   4   3        0.00        1.39      0.47 o 
  -4   4   3       74.48       73.13      2.00 o 
  -3   4   3     1175.04     1234.88     16.22 o 
  -2   4   3      499.99      495.19      7.90 o 
  -1   4   3      858.08      842.20     12.58 o 
   0   4   3       24.91       25.99      1.18 o 
   1   4   3      133.23      133.48      2.50 o 
   2   4   3       97.63       81.42      1.75 o 
   3   4   3       22.81       19.11      0.96 o 
   4   4   3      112.17      102.39      2.74 o 
   5   4   3       32.19       29.75      1.55 o 
   6   4   3       45.73       40.95      1.94 o 
   7   4   3        1.36        2.60      0.61 o 
   8   4   3       80.72       71.40      6.11 o 
   9   4   3        0.07       -0.26      0.42 o 
 -10   5   3        0.39        0.56      0.66 o 
  -9   5   3       21.87       20.07      1.91 o 
  -8   5   3       67.44       60.19      2.49 o 
  -7   5   3      269.12      240.25      5.86 o 
  -6   5   3        1.73        2.76      0.51 o 
  -5   5   3        2.61        3.48      0.57 o 
  -4   5   3        0.24        1.13      0.34 o 
  -3   5   3      646.24      628.67      9.90 o 
  -2   5   3      469.64      475.97      6.91 o 
  -1   5   3       97.48       82.08      1.78 o 
   0   5   3       17.31       20.14      0.86 o 
   1   5   3       22.13       20.88      0.95 o 
   2   5   3        5.13        5.60      0.52 o 
   3   5   3       66.97       56.41      2.23 o 
   4   5   3        3.89        4.65      0.52 o 
   5   5   3        0.10        1.36      0.34 o 
   6   5   3      550.31      503.60     10.85 o 
   7   5   3       16.52       15.35      1.13 o 
   8   5   3        1.84        2.12      0.45 o 
   9   5   3        2.13        3.80      0.70 o 
  -9   6   3       22.40       21.48      1.67 o 
  -8   6   3        0.38        0.92      0.37 o 
  -7   6   3        0.02        0.46      0.29 o 
  -6   6   3        1.53        1.93      0.43 o 
  -5   6   3       76.46       65.95      2.50 o 
  -4   6   3       47.16       42.32      1.86 o 
  -3   6   3       34.16       32.91      1.58 o 
  -2   6   3        3.03        4.56      0.44 o 
  -1   6   3        1.60        3.63      0.43 o 
   0   6   3       59.84       57.28      1.54 o 
   1   6   3        0.31        1.08      0.33 o 
   2   6   3      309.67      299.20      6.35 o 
   3   6   3        1.75        3.20      0.48 o 
   4   6   3      114.21      102.96      3.27 o 
   5   6   3      141.46      130.60      3.96 o 
   6   6   3       50.32       44.07      2.14 o 
   7   6   3        5.25        4.86      0.94 o 
   8   6   3       24.81       21.35      1.41 o 
  -9   7   3        0.00        0.54      0.36 o 
  -8   7   3       39.55       32.69      2.26 o 
  -7   7   3        2.10        3.36      0.68 o 
  -6   7   3        1.98        2.85      0.49 o 
  -5   7   3        2.21        6.01      0.73 o 
  -4   7   3       48.08       43.78      1.98 o 
  -3   7   3      143.30      135.31      3.82 o 
  -2   7   3       89.98       84.57      2.80 o 
  -1   7   3        7.61        6.98      0.69 o 
   0   7   3      213.66      200.11      4.22 o 
   1   7   3        4.02        4.46      0.48 o 
   2   7   3      100.95       92.65      2.64 o 
   3   7   3      255.71      233.54      5.00 o 
   4   7   3        5.00        6.02      0.84 o 
   5   7   3        0.54        0.64      0.43 o 
   6   7   3        8.15        8.58      0.96 o 
   7   7   3        5.11        5.69      0.73 o 
   8   7   3       23.20       17.92      1.30 o 
  -8   8   3       14.93       16.80      1.48 o 
  -7   8   3       47.79       46.83      2.75 o 
  -6   8   3        9.57        9.87      0.88 o 
  -5   8   3       11.18       12.37      1.00 o 
  -4   8   3       37.09       40.15      1.94 o 
  -3   8   3       18.38       17.79      1.43 o 
  -2   8   3      271.43      267.08      6.20 o 
  -1   8   3        8.38       10.60      1.56 o 
   0   8   3       93.23       88.36      2.57 o 
   1   8   3      133.59      120.91      3.68 o 
   2   8   3      142.83      134.83      4.65 o 
   3   8   3       37.85       37.39      1.85 o 
   4   8   3      332.67      317.45      7.40 o 
   5   8   3       29.36       28.25      1.70 o 
   6   8   3        0.74        1.66      0.36 o 
   7   8   3       19.63       17.57      1.26 o 
  -7   9   3        7.89        7.26      1.13 o 
  -6   9   3       40.10       37.25      2.44 o 
  -5   9   3        0.91        1.93      0.36 o 
  -4   9   3        7.91        9.78      0.99 o 
  -3   9   3       51.84       47.86      2.21 o 
  -2   9   3        0.77        1.68      0.38 o 
  -1   9   3       17.75       20.17      1.60 o 
   0   9   3      480.67      477.26      9.79 o 
   1   9   3       15.86       13.53      1.04 o 
   2   9   3       39.28       39.94      2.32 o 
   3   9   3        0.09        0.69      0.32 o 
   4   9   3       21.27       19.46      1.58 o 
   5   9   3        0.01        0.35      0.31 o 
   6   9   3       15.14       15.99      1.45 o 
  -6  10   3       10.65       10.67      1.29 o 
  -5  10   3       32.20       24.68      1.87 o 
  -4  10   3       40.93       36.17      1.92 o 
  -3  10   3       31.03       30.96      1.78 o 
  -2  10   3       72.99       69.20      2.80 o 
  -1  10   3       87.25       89.32      3.65 o 
   0  10   3      186.38      186.42      6.17 o 
   1  10   3        4.27        4.96      1.00 o 
   2  10   3       28.34       29.44      1.99 o 
   3  10   3        5.27        8.00      1.40 o 
   4  10   3       11.81       12.05      1.14 o 
   5  10   3        1.78        1.44      0.44 o 
  -5  11   3        3.31        5.79      0.86 o 
  -4  11   3        3.17        3.79      0.48 o 
  -3  11   3        3.23        4.56      0.74 o 
  -2  11   3       17.45       21.72      1.39 o 
  -1  11   3      204.14      201.02      6.67 o 
   0  11   3        1.70        4.94      0.84 o 
   1  11   3       27.06       25.67      2.30 o 
   2  11   3        2.59        2.58      0.50 o 
   3  11   3       24.52       26.85      1.93 o 
  -2  12   3        3.31        4.88      0.69 o 
  -1  12   3        0.03        0.52      0.56 o 
   0  12   3       30.46       30.94      3.43 o 
   1  12   3        0.86        1.87      0.59 o 
 -11   0   4       45.10       45.61      3.19 o 
 -10   0   4      187.61      185.07      7.44 o 
  -9   0   4      637.83      593.12     34.05 o 
  -8   0   4       51.00       44.63      2.84 o 
  -7   0   4       54.38       43.74      2.10 o 
  -6   0   4      163.82      163.74      4.65 o 
  -5   0   4      308.76      304.90      7.08 o 
  -4   0   4        1.97        1.32      0.28 o 
  -3   0   4     2208.97     2165.99     38.96 o 
  -2   0   4        2.28        4.51      1.64 o 
  -1   0   4      495.66      507.71     10.17 o 
   0   0   4      711.57      714.70     13.82 o 
   1   0   4       97.11       91.36      2.75 o 
   2   0   4       79.91       81.61      2.63 o 
   3   0   4      183.28      194.12      4.90 o 
   4   0   4       64.88       64.20      3.31 o 
   5   0   4       53.47       43.46      2.72 o 
   6   0   4      177.72      177.69      7.91 o 
   7   0   4       19.67       19.54      1.89 o 
   8   0   4       33.29       31.16      2.47 o 
   9   0   4       15.83       16.62      1.65 o 
 -11   1   4        7.67        9.27      0.93 o 
 -10   1   4       26.79       25.48      1.53 o 
  -9   1   4        1.45        1.85      0.37 o 
  -8   1   4        0.05        0.99      0.31 o 
  -7   1   4      113.53      101.23      2.78 o 
  -6   1   4        0.27        0.76      0.26 o 
  -5   1   4      393.33      360.02      5.69 o 
  -4   1   4      208.85      204.88      3.57 o 
  -3   1   4      532.89      535.24      7.50 o 
  -2   1   4      548.98      550.34      7.72 o 
  -1   1   4      365.57      336.58      5.06 o 
   0   1   4      191.96      186.54      3.20 o 
   1   1   4       91.67       92.10      1.97 o 
   2   1   4      808.31      817.14     11.16 o 
   3   1   4      292.31      268.99      5.08 o 
   4   1   4      210.38      179.48      4.79 o 
   5   1   4        0.01        1.13      0.30 o 
   6   1   4        1.88        1.80      0.38 o 
   7   1   4        0.99        1.69      0.32 o 
   8   1   4        4.21        4.94      0.66 o 
   9   1   4        1.79        1.73      0.41 o 
 -10   2   4        8.04        9.35      1.00 o 
  -9   2   4        0.58        1.18      0.37 o 
  -8   2   4       85.86       87.10      2.69 o 
  -7   2   4       46.66       41.65      1.64 o 
  -6   2   4       67.54       59.00      1.92 o 
  -5   2   4        1.19        2.91      0.32 o 
  -4   2   4      200.85      193.77      3.43 o 
  -3   2   4        1.10        0.61      0.17 o 
  -2   2   4      340.31      335.08      5.06 o 
  -1   2   4      153.66      149.59      2.67 o 
   0   2   4       17.41       20.29      0.75 o 
   1   2   4       12.64       11.71      0.56 o 
   2   2   4        8.19        9.67      0.47 o 
   3   2   4      234.91      223.33      4.50 o 
   4   2   4        0.04        1.00      0.25 o 
   5   2   4      117.50      108.37      2.88 o 
   6   2   4       91.59       76.78      2.83 o 
   7   2   4        3.54        3.38      0.51 o 
   8   2   4       67.82       56.42      3.06 o 
   9   2   4       10.21       12.74      1.17 o 
 -10   3   4       14.23       13.08      1.19 o 
  -9   3   4       49.28       48.86      2.23 o 
  -8   3   4       58.50       57.02      2.83 o 
  -7   3   4       23.00       21.45      1.95 o 
  -6   3   4       11.75        9.43      0.83 o 
  -5   3   4       30.32       29.67      1.72 o 
  -4   3   4      492.10      496.30      7.73 o 
  -3   3   4       52.99       50.15      1.58 o 
  -2   3   4     1011.33      984.17     14.66 o 
  -1   3   4        0.73        2.96      0.46 o 
   0   3   4      306.92      313.15      4.83 o 
   1   3   4       79.02       81.90      1.84 o 
   2   3   4      375.11      349.16      6.22 o 
   3   3   4        0.74        1.41      0.31 o 
   4   3   4        7.93        8.69      0.66 o 
   5   3   4      353.72      334.97      6.38 o 
   6   3   4      155.24      139.06      4.11 o 
   7   3   4       10.91       10.19      0.89 o 
   8   3   4        5.90        9.36      1.14 o 
   9   3   4       48.01       45.93      3.07 o 
 -10   4   4        2.78        3.99      0.75 o 
  -9   4   4        7.26        7.53      0.94 o 
  -8   4   4       13.49       12.70      1.18 o 
  -7   4   4       48.64       49.01      2.16 o 
  -6   4   4        4.35        6.58      0.86 o 
  -5   4   4      161.83      146.20      3.92 o 
  -4   4   4      398.36      369.67     10.39 o 
  -3   4   4      104.21       93.37      2.33 o 
  -2   4   4        7.55        6.57      0.63 o 
  -1   4   4      151.80      164.65      3.41 o 
   0   4   4       38.34       40.59      1.16 o 
   1   4   4        0.30        0.35      0.19 o 
   2   4   4      675.81      663.03     10.63 o 
   3   4   4      104.62       97.72      2.67 o 
   4   4   4       52.30       43.86      1.97 o 
   5   4   4      100.57       85.73      2.65 o 
   6   4   4       37.90       40.07      1.69 o 
   7   4   4       20.46       16.39      1.41 o 
   8   4   4        2.15        3.22      0.58 o 
 -10   5   4        2.26        3.20      0.60 o 
  -9   5   4        0.34        1.15      0.37 o 
  -8   5   4        0.61        1.60      0.35 o 
  -7   5   4       14.45       13.33      1.23 o 
  -6   5   4       97.03       82.12      2.91 o 
  -5   5   4      195.50      174.51      4.55 o 
  -4   5   4      135.38      126.08      3.57 o 
  -3   5   4      428.13      410.10     16.00 o 
  -2   5   4      331.13      317.76      7.91 o 
  -1   5   4      327.28      327.30      5.86 o 
   0   5   4      264.89      262.89      4.95 o 
   1   5   4        0.51        1.64      0.36 o 
   2   5   4      109.65       99.58      2.67 o 
   3   5   4      168.99      151.65      3.64 o 
   4   5   4        3.99        4.69      0.59 o 
   5   5   4      206.50      194.72      4.59 o 
   6   5   4        2.53        2.64      0.49 o 
   7   5   4       24.33       18.52      1.57 o 
   8   5   4        0.01        1.16      0.33 o 
  -9   6   4        0.46        0.97      0.66 o 
  -8   6   4        1.64        2.62      0.64 o 
  -7   6   4       64.76       57.54      2.47 o 
  -6   6   4      102.52       92.16      3.21 o 
  -5   6   4       91.74       85.09      2.99 o 
  -4   6   4      346.07      340.32      7.34 o 
  -3   6   4        5.21        5.47      0.88 o 
  -2   6   4      121.40      112.92      3.10 o 
  -1   6   4        4.58        6.87      0.68 o 
   0   6   4       36.53       36.13      1.78 o 
   1   6   4      107.34       99.01      4.03 o 
   2   6   4       34.30       34.11      1.43 o 
   3   6   4       48.51       47.44      2.29 o 
   4   6   4      399.46      350.65      6.88 o 
   5   6   4       62.64       56.21      2.43 o 
   6   6   4       17.61       18.84      1.29 o 
   7   6   4        0.03        0.58      0.27 o 
  -9   7   4        7.85       10.29      1.15 o 
  -8   7   4       26.47       19.99      1.63 o 
  -7   7   4       18.03       16.66      1.22 o 
  -6   7   4      176.81      149.09      5.05 o 
  -5   7   4       83.47       76.95      2.92 o 
  -4   7   4      144.03      122.85      3.78 o 
  -3   7   4      312.08      302.51      6.82 o 
  -2   7   4       41.79       37.10      2.18 o 
  -1   7   4       72.24       68.59      2.56 o 
   0   7   4      262.47      240.88      5.74 o 
   1   7   4       29.21       26.80      1.51 o 
   2   7   4       37.74       37.25      1.87 o 
   3   7   4       50.11       43.15      2.05 o 
   4   7   4       10.46       12.16      1.15 o 
   5   7   4       60.17       54.17      2.43 o 
   6   7   4       19.09       19.79      1.37 o 
   7   7   4        1.38        1.60      0.33 o 
  -8   8   4        6.82        6.02      0.91 o 
  -7   8   4        0.23        0.51      0.43 o 
  -6   8   4        9.02        8.38      0.85 o 
  -5   8   4        1.45        1.14      0.33 o 
  -4   8   4        1.30        2.15      0.40 o 
  -3   8   4      205.97      192.09      5.97 o 
  -2   8   4        5.32        8.33      1.41 o 
  -1   8   4       56.15       53.25      2.80 o 
   0   8   4       62.93       58.65      2.40 o 
   1   8   4       14.34       12.82      1.07 o 
   2   8   4        1.79        2.06      0.38 o 
   3   8   4       73.12       69.26      3.29 o 
   4   8   4        0.38        1.05      0.32 o 
   5   8   4        2.48        4.35      0.64 o 
   6   8   4        3.36        6.39      0.83 o 
  -7   9   4       13.18       13.31      1.29 o 
  -6   9   4        1.30        2.19      0.41 o 
  -5   9   4       12.83       13.74      1.07 o 
  -4   9   4        2.20        4.04      0.63 o 
  -3   9   4        2.88        2.79      0.49 o 
  -2   9   4        7.01        9.86      1.03 o 
  -1   9   4       39.69       42.88      2.54 o 
   0   9   4       70.89       70.79      3.42 o 
   1   9   4       13.15       13.64      1.06 o 
   2   9   4       21.81       22.14      1.65 o 
   3   9   4        1.32        2.12      0.71 o 
   4   9   4        0.79        0.56      0.32 o 
   5   9   4        2.38        4.38      0.77 o 
  -6  10   4        5.27        8.27      0.91 o 
  -5  10   4        6.37        7.94      0.82 o 
  -4  10   4       21.93       22.14      1.45 o 
  -3  10   4        0.04        0.21      0.33 o 
  -2  10   4      111.20      101.64      3.60 o 
  -1  10   4       17.16       14.24      1.35 o 
   0  10   4       44.35       41.25      2.56 o 
   1  10   4       23.95       24.28      1.83 o 
   2  10   4        3.14        3.21      0.65 o 
   3  10   4       40.10       39.75      2.76 o 
   4  10   4      158.41      154.93      5.83 o 
  -4  11   4        1.16        3.22      0.43 o 
  -3  11   4        7.77       10.22      0.85 o 
  -2  11   4       85.87       84.51      4.01 o 
  -1  11   4        3.10        3.73      0.94 o 
   0  11   4       72.31       69.82      3.57 o 
   1  11   4        0.30        1.45      0.59 o 
   2  11   4       92.38       91.36      5.19 o 
 -10   1   5        1.62        3.64      0.82 o 
  -9   1   5        9.44       12.95      1.12 o 
  -8   1   5        0.01        1.35      0.35 o 
  -7   1   5        0.21        2.20      0.47 o 
  -6   1   5        8.50        8.94      0.80 o 
  -5   1   5      119.62      118.13      2.60 o 
  -4   1   5        2.18        2.48      0.30 o 
  -3   1   5        0.85        2.32      0.27 o 
  -2   1   5       40.78       40.06      1.41 o 
  -1   1   5      129.80      128.31      2.83 o 
   0   1   5     1102.47     1133.22     15.16 o 
   1   1   5       54.57       54.41      1.51 o 
   2   1   5        4.05        3.76      0.34 o 
   3   1   5       93.07       83.42      2.43 o 
   4   1   5      545.84      511.83     10.10 o 
   5   1   5       80.51       66.98      2.64 o 
   6   1   5       50.75       45.09      2.14 o 
   7   1   5        2.62        3.88      0.57 o 
   8   1   5        0.82        0.66      0.47 o 
 -10   2   5       66.02       61.76      3.08 o 
  -9   2   5      202.28      186.63      5.98 o 
  -8   2   5        0.08        1.14      0.39 o 
  -7   2   5       22.27       19.68      1.44 o 
  -6   2   5       72.24       78.81      8.05 o 
  -5   2   5       44.39       42.89      1.66 o 
  -4   2   5      118.08      115.67      3.66 o 
  -3   2   5       23.87       18.04      1.57 o 
  -2   2   5      159.35      149.95      2.82 o 
  -1   2   5      553.65      585.67      8.42 o 
   0   2   5       28.51       25.75      0.95 o 
   1   2   5       23.88       24.91      0.93 o 
   2   2   5       69.83       74.03      2.43 o 
   3   2   5       19.75       20.76      1.22 o 
   4   2   5      130.63      121.36      3.18 o 
   5   2   5       13.55       13.94      1.06 o 
   6   2   5      102.71      100.08      3.47 o 
   7   2   5       17.61       18.73      1.63 o 
   8   2   5       14.32       19.88      1.86 o 
 -10   3   5        0.72        2.52      0.59 o 
  -9   3   5       14.91       17.17      1.20 o 
  -8   3   5        6.67        8.38      0.88 o 
  -7   3   5       36.55       39.47      3.11 o 
  -6   3   5      117.51      119.80      6.92 o 
  -5   3   5        6.77       10.87      1.65 o 
  -4   3   5        2.96        6.22      0.56 o 
  -3   3   5       70.14       65.09      2.61 o 
  -2   3   5      189.52      185.73      3.91 o 
  -1   3   5        9.84       10.92      0.78 o 
   0   3   5      389.42      421.21      6.41 o 
   1   3   5      100.04       99.05      2.56 o 
   2   3   5        0.95        1.73      0.31 o 
   3   3   5       47.66       45.07      1.71 o 
   4   3   5       98.74       86.76      2.63 o 
   5   3   5       60.58       55.04      2.35 o 
   6   3   5        0.48        0.60      0.24 o 
   7   3   5        8.25       11.23      0.94 o 
   8   3   5       42.42       41.49      2.58 o 
 -10   4   5       21.12       22.41      1.44 o 
  -9   4   5       15.29       20.09      2.66 o 
  -8   4   5       77.16       81.63      4.50 o 
  -7   4   5       74.42       67.16      2.67 o 
  -6   4   5        4.27        8.83      1.42 o 
  -5   4   5       19.95       25.14      1.43 o 
  -4   4   5        5.09        6.97      1.45 o 
  -3   4   5       33.14       30.08      1.25 o 
  -2   4   5       65.17       58.07      1.85 o 
  -1   4   5        3.24        5.23      0.55 o 
   0   4   5        8.91       11.16      0.93 o 
   1   4   5       39.65       34.83      1.67 o 
   2   4   5       35.28       36.11      1.50 o 
   3   4   5       25.70       23.25      1.20 o 
   4   4   5       17.19       18.70      1.08 o 
   5   4   5       10.69       11.80      0.85 o 
   6   4   5      278.73      255.34      6.45 o 
   7   4   5       72.04       74.00      3.62 o 
   8   4   5        1.39        1.38      0.36 o 
  -9   5   5        1.48        4.62      1.26 o 
  -8   5   5       20.40       17.04      1.23 o 
  -7   5   5      211.37      188.79      5.20 o 
  -6   5   5      127.41      126.60      3.89 o 
  -5   5   5       60.33       52.78      2.23 o 
  -4   5   5       87.91       81.32      2.81 o 
  -3   5   5      207.47      192.07      5.69 o 
  -2   5   5       54.93       48.04      1.69 o 
  -1   5   5      109.14      102.32      2.68 o 
   0   5   5        0.79        1.04      0.30 o 
   1   5   5        2.67        3.69      0.74 o 
   2   5   5       41.34       41.73      1.94 o 
   3   5   5        7.19        9.25      0.97 o 
   4   5   5        0.68        1.78      0.30 o 
   5   5   5        6.09        9.00      0.81 o 
   6   5   5        1.67        1.74      0.33 o 
   7   5   5       40.38       34.90      2.36 o 
  -9   6   5       25.48       27.07      2.23 o 
  -8   6   5        1.88        2.13      0.59 o 
  -7   6   5       77.81       72.97      2.92 o 
  -6   6   5        2.29        1.86      0.40 o 
  -5   6   5       17.10       18.40      1.21 o 
  -4   6   5      583.52      567.26     11.03 o 
  -3   6   5      436.88      394.04      8.23 o 
  -2   6   5        3.15        4.06      0.51 o 
  -1   6   5        7.68        8.64      0.84 o 
   0   6   5       14.24       12.85      1.23 o 
   1   6   5        1.03        2.21      0.56 o 
   2   6   5      119.15      105.21      3.45 o 
   3   6   5       22.64       21.12      1.36 o 
   4   6   5        8.80        9.27      0.85 o 
   5   6   5       11.69       11.58      1.19 o 
   6   6   5       29.56       29.72      2.03 o 
   7   6   5       20.00       21.96      2.13 o 
  -8   7   5       17.84       16.06      1.14 o 
  -7   7   5       11.72       14.67      1.08 o 
  -6   7   5        8.10       11.67      1.66 o 
  -5   7   5        5.55        7.21      0.75 o 
  -4   7   5       21.07       18.12      1.79 o 
  -3   7   5      258.04      254.70      6.14 o 
  -2   7   5      279.13      285.49      8.46 o 
  -1   7   5      198.31      185.61      4.89 o 
   0   7   5      115.05      105.21      3.45 o 
   1   7   5       31.13       34.79      2.15 o 
   2   7   5       12.53       13.86      1.07 o 
   3   7   5        5.32        9.38      0.99 o 
   4   7   5       89.25       80.58      3.66 o 
   5   7   5       23.96       23.43      1.77 o 
   6   7   5       10.27       10.79      1.20 o 
  -7   8   5        4.57        8.04      0.88 o 
  -6   8   5       12.21       13.98      1.61 o 
  -5   8   5      126.09      116.68      3.93 o 
  -4   8   5       42.46       43.40      2.12 o 
  -3   8   5       26.80       27.21      1.94 o 
  -2   8   5      289.14      280.34      6.71 o 
  -1   8   5        5.74        5.97      1.13 o 
   0   8   5       36.08       32.94      2.19 o 
   1   8   5      129.66      122.93      3.97 o 
   2   8   5       39.59       44.18      2.19 o 
   3   8   5       66.70       62.30      2.71 o 
   4   8   5       51.73       45.02      2.62 o 
   5   8   5        0.29        0.72      0.50 o 
  -6   9   5       13.51       12.79      1.01 o 
  -5   9   5        4.08        3.22      0.62 o 
  -4   9   5        1.07        2.12      0.48 o 
  -3   9   5       86.05       91.51      3.41 o 
  -2   9   5       24.90       20.46      2.04 o 
  -1   9   5        1.37        1.70      0.47 o 
   0   9   5      169.66      163.80      5.89 o 
   1   9   5       54.75       57.60      2.63 o 
   2   9   5       13.71       14.46      1.18 o 
   3   9   5        5.32        8.01      1.02 o 
   4   9   5        2.09        2.53      0.48 o 
  -5  10   5        0.00        0.52      0.32 o 
  -4  10   5        1.74        2.19      0.46 o 
  -3  10   5        9.99       13.83      1.27 o 
  -2  10   5        4.49        9.83      2.74 o 
  -1  10   5      121.22      120.85      5.01 o 
   0  10   5       72.63       73.64      3.70 o 
   1  10   5        4.34        6.47      0.84 o 
   2  10   5       55.60       54.72      2.99 o 
   3  10   5       14.65       15.90      1.33 o 
  -3  11   5        6.89       11.42      1.17 o 
  -2  11   5        5.53        8.39      1.20 o 
  -1  11   5        0.04        1.22      0.65 o 
   0  11   5       25.62       28.52      2.09 o 
 -10   0   6       91.78       82.88      6.51 o 
  -9   0   6        5.95        8.82      1.96 o 
  -8   0   6        1.91        3.08      1.12 o 
  -7   0   6        0.25        0.91      0.70 o 
  -6   0   6        8.02        7.76      1.09 o 
  -5   0   6      176.13      164.89      5.47 o 
  -4   0   6       30.41       33.68      1.71 o 
  -3   0   6        7.92       14.59      1.20 o 
  -2   0   6       59.60       65.43      2.48 o 
  -1   0   6      647.59      635.88     13.07 o 
   0   0   6      389.51      376.17     10.76 o 
   1   0   6       37.12       40.56      1.95 o 
   2   0   6        0.03        1.34      0.49 o 
   3   0   6      222.83      208.80      7.45 o 
   4   0   6      197.90      189.10      7.70 o 
   5   0   6        2.13        2.43      0.61 o 
   6   0   6       75.41       76.10      4.34 o 
   7   0   6        7.92       10.55      1.40 o 
 -10   1   6      104.11       93.67      4.95 o 
  -9   1   6        8.84       10.37      1.23 o 
  -8   1   6        7.77        8.59      0.96 o 
  -7   1   6       36.80       29.78      1.59 o 
  -6   1   6       47.42       46.77      1.77 o 
  -5   1   6       31.97       28.79      1.46 o 
  -4   1   6       19.11       17.88      1.01 o 
  -3   1   6      135.86      123.43      3.04 o 
  -2   1   6      182.86      177.95      3.72 o 
  -1   1   6       94.36       99.03      2.43 o 
   0   1   6        4.75        5.36      0.45 o 
   1   1   6       51.78       52.19      1.59 o 
   2   1   6       84.73       85.96      2.76 o 
   3   1   6      169.10      163.10      5.36 o 
   4   1   6      182.98      171.18      4.77 o 
   5   1   6       40.28       37.71      1.95 o 
   6   1   6        0.52        1.63      0.32 o 
   7   1   6        2.54        3.14      0.46 o 
 -10   2   6        0.03        2.38      0.62 o 
  -9   2   6       33.80       33.76      2.09 o 
  -8   2   6       21.49       17.99      1.22 o 
  -7   2   6        0.81        1.28      0.50 o 
  -6   2   6       22.94       22.40      1.35 o 
  -5   2   6      115.11      111.93      2.98 o 
  -4   2   6       46.08       43.66      1.67 o 
  -3   2   6        0.01        0.90      0.23 o 
  -2   2   6       12.21       10.86      0.76 o 
  -1   2   6      124.42      117.69      2.97 o 
   0   2   6       23.48       24.78      1.01 o 
   1   2   6       14.71       13.97      0.83 o 
   2   2   6       46.71       44.47      1.70 o 
   3   2   6        7.01       10.92      0.82 o 
   4   2   6        1.94        3.40      0.62 o 
   5   2   6       35.61       30.44      1.71 o 
   6   2   6        0.82        0.43      0.27 o 
   7   2   6        0.23        1.04      0.55 o 
 -10   3   6        2.29        3.60      0.83 o 
  -9   3   6       10.03       12.45      0.97 o 
  -8   3   6       30.04       29.79      1.68 o 
  -7   3   6        1.12        1.35      0.35 o 
  -6   3   6        0.44        1.29      0.36 o 
  -5   3   6       41.11       33.52      1.69 o 
  -4   3   6       30.79       32.13      1.58 o 
  -3   3   6      201.61      194.18      4.81 o 
  -2   3   6        5.21        4.31      0.55 o 
  -1   3   6       28.83       32.63      1.53 o 
   0   3   6       55.02       51.95      2.42 o 
   1   3   6       11.56       13.46      1.29 o 
   2   3   6        7.85        7.98      0.79 o 
   3   3   6      137.56      130.90      3.47 o 
   4   3   6       47.67       46.78      2.26 o 
   5   3   6        2.75        2.94      0.50 o 
   6   3   6        1.20        1.69      0.31 o 
   7   3   6        1.57        1.24      0.33 o 
  -9   4   6        0.30        0.94      0.36 o 
  -8   4   6        1.90        3.57      0.64 o 
  -7   4   6       55.57       54.45      2.41 o 
  -6   4   6        0.40        0.89      0.32 o 
  -5   4   6       41.94       38.16      1.85 o 
  -4   4   6      373.17      342.69      7.40 o 
  -3   4   6      139.24      125.06      3.84 o 
  -2   4   6        9.23       10.23      0.73 o 
  -1   4   6        0.11        1.14      0.24 o 
   0   4   6       38.09       28.02      1.53 o 
   1   4   6        5.07        8.22      0.87 o 
   2   4   6      110.75      108.92      3.54 o 
   3   4   6        1.90        2.85      0.51 o 
   4   4   6        6.56        8.14      0.84 o 
   5   4   6        0.29        0.79      0.25 o 
   6   4   6        1.42        1.79      0.37 o 
   7   4   6       22.74       22.84      1.79 o 
  -9   5   6       17.61       21.00      1.43 o 
  -8   5   6        4.03        7.13      0.79 o 
  -7   5   6      101.35       86.83      3.28 o 
  -6   5   6       13.84       15.31      1.14 o 
  -5   5   6        0.04        0.85      0.27 o 
  -4   5   6       31.97       27.45      1.57 o 
  -3   5   6       13.15       13.17      1.00 o 
  -2   5   6      185.24      178.55      4.09 o 
  -1   5   6      124.29      106.80      3.30 o 
   0   5   6       68.58       70.27      2.68 o 
   1   5   6       38.85       34.63      1.80 o 
   2   5   6       46.88       39.14      1.96 o 
   3   5   6        0.22        1.74      0.38 o 
   4   5   6       53.40       51.79      2.38 o 
   5   5   6        2.78        5.09      0.87 o 
   6   5   6        0.00        0.40      0.38 o 
  -8   6   6      107.40       98.45      3.70 o 
  -7   6   6       12.33       15.73      1.16 o 
  -6   6   6       27.94       21.86      1.44 o 
  -5   6   6        7.23        7.47      0.88 o 
  -4   6   6       69.55       61.45      2.55 o 
  -3   6   6       31.86       29.52      1.65 o 
  -2   6   6      107.15      104.81      3.40 o 
  -1   6   6       48.51       38.56      1.89 o 
   0   6   6       26.62       30.97      1.70 o 
   1   6   6       41.89       33.29      1.81 o 
   2   6   6       20.28       16.82      1.21 o 
   3   6   6        0.06        0.97      0.39 o 
   4   6   6       21.50       23.40      1.52 o 
   5   6   6       76.10       75.34      3.57 o 
   6   6   6       18.74       20.35      2.13 o 
  -8   7   6       28.15       27.57      1.67 o 
  -7   7   6        6.20        7.82      0.78 o 
  -6   7   6        5.70        7.07      0.73 o 
  -5   7   6        1.14        2.26      0.42 o 
  -4   7   6       37.31       37.22      1.94 o 
  -3   7   6       10.82       12.38      1.05 o 
  -2   7   6       34.57       29.03      2.02 o 
  -1   7   6        9.21       10.17      1.14 o 
   0   7   6        3.06        3.58      0.56 o 
   1   7   6        0.40        0.84      0.29 o 
   2   7   6        5.48        5.56      0.79 o 
   3   7   6       19.03       25.46      1.59 o 
   4   7   6        1.04        2.15      0.36 o 
   5   7   6       33.60       32.87      2.19 o 
  -7   8   6        6.12        7.35      0.77 o 
  -6   8   6        0.32        0.44      0.31 o 
  -5   8   6        2.81        3.31      0.48 o 
  -4   8   6       91.73       71.55      2.93 o 
  -3   8   6       67.84       63.53      2.71 o 
  -2   8   6       35.53       41.21      2.56 o 
  -1   8   6       76.27       75.46      3.65 o 
   0   8   6        5.03        5.89      0.78 o 
   1   8   6        3.09        5.87      0.71 o 
   2   8   6        0.00        0.81      0.27 o 
   3   8   6       29.34       30.11      1.80 o 
   4   8   6        1.79        2.64      0.49 o 
  -5   9   6       20.84       18.19      1.29 o 
  -4   9   6       31.77       27.67      1.67 o 
  -3   9   6       90.74       88.77      4.17 o 
  -2   9   6       29.58       24.88      1.93 o 
  -1   9   6       40.06       44.25      2.75 o 
   0   9   6       91.45       89.10      4.18 o 
   1   9   6        3.56        3.11      0.51 o 
   2   9   6       34.23       33.25      1.92 o 
   3   9   6       17.50       17.99      1.67 o 
  -4  10   6        0.72        1.87      0.41 o 
  -3  10   6        3.32        4.93      0.91 o 
  -2  10   6       54.24       51.57      3.10 o 
  -1  10   6       11.09       16.15      1.46 o 
   0  10   6        0.03        1.04      0.40 o 
   1  10   6        8.48        8.14      1.04 o 
  -9   1   7        2.28        4.85      1.01 o 
  -8   1   7        7.18       11.20      2.31 o 
  -7   1   7       38.45       93.17      6.65 o 
  -6   1   7       20.14       39.24      3.08 o 
  -5   1   7        7.36       12.32      1.36 o 
  -4   1   7       22.30       44.82      2.52 o 
  -3   1   7      162.67      158.03      4.22 o 
  -2   1   7      168.96      167.79      3.90 o 
  -1   1   7       17.30      109.10      4.03 o 
   0   1   7        0.76       96.08      5.02 o 
   1   1   7       60.99       64.77      2.19 o 
   2   1   7       15.59       19.18      1.31 o 
   3   1   7       63.63       72.13      2.90 o 
   4   1   7      131.56      136.36      4.31 o 
   5   1   7        2.50        7.51      1.03 o 
   6   1   7        2.57        4.44      0.52 o 
  -9   2   7       31.86       33.81      2.65 o 
  -8   2   7        0.19        3.26      0.58 o 
  -7   2   7        7.75       35.77      3.23 o 
  -6   2   7       55.26       51.21      2.24 o 
  -5   2   7       21.58      165.22     16.59 o 
  -4   2   7        2.42       32.78      2.45 o 
  -3   2   7      419.43      402.32      8.42 o 
  -2   2   7      241.70      247.92      5.90 o 
  -1   2   7       27.93      150.34      6.11 o 
   0   2   7       21.61      240.12      8.47 o 
   1   2   7       81.03       74.66      2.76 o 
   2   2   7      353.76      363.15      7.97 o 
   3   2   7       18.95       44.98      3.34 o 
   4   2   7       84.51       80.32      3.22 o 
   5   2   7        4.69        5.57      0.70 o 
   6   2   7        7.37       23.40      3.99 o 
  -9   3   7        1.07        2.87      0.94 o 
  -8   3   7        3.74        9.53      1.12 o 
  -7   3   7      122.87      137.78      4.29 o 
  -6   3   7        3.02       66.55      5.95 o 
  -5   3   7       91.84       99.90      3.32 o 
  -4   3   7      427.90      417.83      7.77 o 
  -3   3   7       45.08       44.47      2.32 o 
  -2   3   7        2.49       26.13      1.62 o 
  -1   3   7       46.17       43.88      2.37 o 
   0   3   7        6.77       26.90      3.53 o 
   2   3   7       64.85       98.07      5.20 o 
   3   3   7      175.65      166.70      5.86 o 
   4   3   7       76.68      137.64      6.68 o 
   5   3   7       10.73       11.04      1.09 o 
   6   3   7        5.13        6.57      0.96 o 
  -9   4   7        0.83        3.42      0.55 o 
  -8   4   7        1.58       33.94      3.81 o 
  -7   4   7       26.99       24.89      1.54 o 
  -6   4   7      352.89      333.50      7.71 o 
  -5   4   7       48.21       61.82      2.53 o 
  -4   4   7        6.27        8.72      0.78 o 
  -3   4   7       31.94       34.59      2.05 o 
  -2   4   7       35.75       85.82      5.73 o 
  -1   4   7      152.38      158.72      4.51 o 
   0   4   7       27.23       36.04      2.55 o 
   1   4   7        5.77        7.16      0.83 o 
   2   4   7       55.30       65.99      4.65 o 
   4   4   7       10.06       23.55      2.35 o 
   5   4   7       69.99       74.15      3.74 o 
   6   4   7        4.09        4.08      0.70 o 
  -8   5   7       19.85       20.49      1.38 o 
  -7   5   7        4.95       27.67      2.42 o 
  -6   5   7        1.45       43.00      3.85 o 
  -5   5   7       81.73       81.11      3.07 o 
  -4   5   7      149.00      136.13      4.16 o 
  -3   5   7      116.48      115.69      4.24 o 
  -2   5   7        3.14        3.83      0.50 o 
  -1   5   7        3.66        5.67      0.77 o 
   0   5   7       35.78       77.10      6.94 o 
   2   5   7       16.41       55.47      8.01 o 
   3   5   7      118.92      114.65      3.96 o 
   4   5   7       61.04       60.54      3.30 o 
   5   5   7        8.51       20.87      3.64 o 
  -7   6   7       70.89       65.26      2.86 o 
  -6   6   7        7.39       11.12      0.92 o 
  -5   6   7        4.25       25.66      2.50 o 
  -4   6   7      147.28      139.92      4.36 o 
  -3   6   7       20.46       15.86      1.33 o 
  -2   6   7        1.42       14.89      1.84 o 
  -1   6   7       43.23       37.28      1.93 o 
   0   6   7        0.42        8.57      1.60 o 
   1   6   7        3.81       62.67     14.10 o 
   2   6   7       55.45       51.95      2.45 o 
   3   6   7        9.63       11.02      0.93 o 
  -7   7   7       14.06       16.67      1.20 o 
  -6   7   7       52.46       57.41      2.66 o 
  -5   7   7       23.38       23.15      1.48 o 
  -4   7   7       12.32       10.23      0.95 o 
  -3   7   7        2.68       42.90      4.85 o 
  -2   7   7       62.76       58.46      3.17 o 
  -1   7   7        4.06       30.18      3.30 o 
   0   7   7      107.98       99.87      3.62 o 
   1   7   7        0.03        2.88      0.88 o 
   2   7   7       22.23       26.70      1.68 o 
   3   7   7        4.33       30.80      3.99 o 
   4   7   7        1.99       10.33      1.49 o 
  -6   8   7        2.45        3.35      0.58 o 
  -5   8   7      288.69      278.72      7.27 o 
  -4   8   7        1.97        9.45      0.96 o 
  -3   8   7        3.70        6.51      0.87 o 
  -2   8   7        8.37        9.07      1.27 o 
  -1   8   7        0.94        4.15      0.77 o 
   0   8   7        2.03        4.65      0.79 o 
   1   8   7       18.42       19.52      1.38 o 
   3   8   7        1.19        2.42      0.43 o 
  -4   9   7       23.19       23.15      2.30 o 
  -3   9   7       40.92       64.05      3.51 o 
  -2   9   7        5.39       17.38      1.52 o 
  -1   9   7       25.91       25.43      2.00 o 
   0   9   7       38.77       54.71      3.21 o 
   1   9   7       11.71       21.22      1.75 o 
  -8   0   8       12.03       10.29      1.89 o 
  -6   0   8       65.16       61.19      3.69 o 
  -5   0   8       11.90       12.23      1.38 o 
  -4   0   8       19.62       23.04      2.02 o 
  -3   0   8      247.54      217.47      7.91 o 
  -2   0   8      135.15      119.94      5.32 o 
  -1   0   8      257.09      248.18     11.86 o 
   0   0   8      640.90      637.18     26.67 o 
   1   0   8      114.54      123.96      8.96 o 
   2   0   8      217.87      178.49     11.48 o 
   3   0   8       31.04       27.43      2.32 o 
   4   0   8        1.13       -0.06      0.28 o 
   5   0   8       30.90       29.36      2.45 o 
  -8   1   8        0.19        1.15      0.49 o 
  -7   1   8       58.26       47.90      2.62 o 
  -6   1   8       24.89       22.32      1.65 o 
  -5   1   8       52.72       45.98      2.17 o 
  -4   1   8       28.70       25.73      1.54 o 
  -3   1   8       13.46       14.91      1.11 o 
  -2   1   8      220.75      203.13      5.31 o 
  -1   1   8      263.30      257.79      6.21 o 
   0   1   8       15.34       16.19      1.15 o 
   1   1   8      114.04      102.29      4.36 o 
   2   1   8      124.24      123.15      4.85 o 
   3   1   8       35.71       34.12      2.31 o 
   4   1   8       42.57       38.78      2.42 o 
   5   1   8        3.36        4.50      0.77 o 
  -8   2   8       13.33       11.65      1.89 o 
  -7   2   8       27.07       25.30      1.80 o 
  -6   2   8       32.95       29.94      2.02 o 
  -5   2   8        7.60       13.15      1.26 o 
  -4   2   8        0.43        1.97      0.43 o 
  -3   2   8      194.82      177.42      5.81 o 
  -2   2   8       43.51       38.92      1.69 o 
  -1   2   8       64.45       56.64      2.44 o 
   0   2   8      122.13      117.68      3.85 o 
   1   2   8        1.60        2.73      0.46 o 
   2   2   8        0.30        1.83      0.47 o 
   3   2   8       38.60       37.66      2.48 o 
   4   2   8       11.61       15.85      1.73 o 
   5   2   8       51.83       53.46      3.02 o 
  -8   3   8        1.62        2.01      0.45 o 
  -7   3   8       25.29       21.73      1.65 o 
  -6   3   8        2.27        3.58      0.67 o 
  -5   3   8        0.00        1.35      0.36 o 
  -4   3   8      240.42      216.05      5.58 o 
  -3   3   8      144.88      147.41      4.37 o 
  -2   3   8       15.19       14.93      1.13 o 
  -1   3   8        2.70        1.65      0.46 o 
   0   3   8       28.94       22.03      1.43 o 
   1   3   8        1.79        2.32      0.44 o 
   2   3   8      145.72      143.93      5.44 o 
   3   3   8       13.37       11.37      1.13 o 
   4   3   8        1.49        2.50      0.94 o 
   5   3   8        5.03        7.49      0.85 o 
  -8   4   8        4.20        4.53      0.75 o 
  -7   4   8       48.46       44.58      2.21 o 
  -6   4   8       16.57       16.37      1.15 o 
  -5   4   8        0.32        1.44      0.50 o 
  -4   4   8       50.14       52.88      2.37 o 
  -3   4   8       17.93       17.00      1.39 o 
  -2   4   8        7.07        7.36      0.84 o 
  -1   4   8        4.89        6.00      0.73 o 
   0   4   8       33.86       36.68      1.95 o 
   1   4   8        7.89        9.13      0.91 o 
   2   4   8        9.85       13.58      1.12 o 
   3   4   8       14.83       16.05      1.51 o 
   4   4   8        4.00        5.01      0.79 o 
  -7   5   8        9.64        8.82      0.77 o 
  -6   5   8       30.06       29.05      1.68 o 
  -5   5   8        1.84        1.69      0.33 o 
  -4   5   8       97.39      101.52      3.60 o 
  -3   5   8       46.95       39.54      2.33 o 
  -2   5   8        1.29        1.87      0.36 o 
  -1   5   8       24.27       24.07      1.53 o 
   0   5   8        1.80        1.61      0.35 o 
   1   5   8        0.01        0.90      0.40 o 
   2   5   8      133.01      131.45      4.47 o 
   3   5   8       16.53       14.50      1.38 o 
   4   5   8        1.41        1.42      0.35 o 
  -6   6   8       15.23       17.87      1.24 o 
  -5   6   8       38.61       39.64      2.07 o 
  -4   6   8       13.79       14.21      1.11 o 
  -3   6   8      133.71      125.97      6.21 o 
  -2   6   8       27.70       24.99      1.89 o 
  -1   6   8       22.51       20.90      1.39 o 
   0   6   8       47.28       43.35      2.25 o 
   1   6   8        0.00       -0.11      0.24 o 
   2   6   8        0.15        1.26      0.32 o 
   3   6   8       25.19       25.96      1.68 o 
  -5   7   8        0.01       -0.08      0.30 o 
  -4   7   8       21.21       16.72      1.42 o 
  -3   7   8        0.72        0.99      0.31 o 
  -2   7   8       20.07       21.75      1.75 o 
  -1   7   8      102.44       95.58      4.37 o 
   0   7   8       16.82       17.39      1.24 o 
   1   7   8        8.64       10.70      0.89 o 
   2   7   8       17.62       17.35      1.28 o 
  -3   8   8       15.45       13.63      1.44 o 
  -2   8   8        0.02        0.97      0.35 o 
  -1   8   8        0.56        1.65      0.49 o 
   0   8   8       63.38       60.68      3.43 o 
  -7   1   9        8.28        7.56      1.82 o 
  -6   1   9       21.10       20.82      2.65 o 
  -5   1   9      191.00      204.27      8.60 o 
  -4   1   9       20.58       23.17      1.45 o 
  -3   1   9       87.78       89.86      3.32 o 
  -2   1   9        0.15        1.15      0.36 o 
  -1   1   9        4.17        7.95      1.54 o 
   0   1   9        5.67        6.44      1.41 o 
   1   1   9      114.01      115.48      6.38 o 
   2   1   9       17.55       18.56      2.31 o 
   3   1   9        1.25        2.10      0.84 o 
  -7   2   9        2.88        4.62      1.19 o 
  -6   2   9       30.64       43.36      9.03 o 
  -5   2   9       23.37       22.15      2.04 o 
  -4   2   9       22.44       22.30      2.16 o 
  -3   2   9       27.07       31.35      1.76 o 
  -2   2   9       49.81       54.92      3.43 o 
  -1   2   9        1.77        3.13      0.59 o 
   0   2   9       35.52       35.51      4.02 o 
   1   2   9       19.02       17.78      2.01 o 
   2   2   9      130.79      130.16      5.29 o 
   3   2   9       44.97       56.42      3.22 o 
  -7   3   9       22.18       27.75      2.05 o 
  -6   3   9       41.90       72.17      5.74 o 
  -5   3   9       15.51       17.91      1.49 o 
  -4   3   9       92.17       81.53      3.64 o 
  -3   3   9        2.74        3.62      0.62 o 
  -2   3   9        0.69        0.41      0.34 o 
  -1   3   9       13.85       15.97      1.19 o 
   0   3   9        0.20        1.54      0.63 o 
   1   3   9       16.65       15.50      1.47 o 
   2   3   9      215.43      212.81      7.30 o 
   3   3   9       37.36       42.60      2.75 o 
  -6   4   9       22.92       20.46      1.64 o 
  -5   4   9       30.32       35.85      2.21 o 
  -4   4   9      128.26      137.32      5.08 o 
  -3   4   9       64.64       60.75      3.93 o 
  -2   4   9       24.03       22.69      1.46 o 
  -1   4   9        4.49        6.29      0.88 o 
   0   4   9      130.22      131.30      4.40 o 
   1   4   9       44.48       42.60      2.22 o 
   2   4   9        2.52        3.79      0.59 o 
  -5   5   9        9.65        8.52      0.76 o 
  -4   5   9       30.50       27.17      1.97 o 
  -3   5   9        1.14        3.31      0.73 o 
  -2   5   9        0.93        2.88      0.61 o 
  -1   5   9       34.15       37.03      2.02 o 
   0   5   9        1.61        3.93      0.54 o 
   1   5   9        7.33        9.12      0.83 o 
  -4   6   9        7.96        8.71      1.03 o 
  -3   6   9        5.33        7.18      1.02 o 
  -2   6   9        1.56        2.39      0.47 o 
  -1   6   9       13.84       15.87      1.41 o 
   0   6   9        8.24        8.22      0.76 o 
  -5   0  10        4.27        6.75      1.19 o 
  -4   0  10       23.51       29.99      3.36 o 
  -3   0  10       55.26       55.52      5.35 o 
  -2   0  10       35.28       28.91      3.92 o 
  -1   0  10        2.27        4.27      1.26 o 
   0   0  10        0.65        1.40      0.77 o 
   1   0  10       56.93       57.19      6.23 o 
  -5   1  10      116.41      118.82      4.76 o 
  -4   1  10        7.50        9.09      0.80 o 
  -3   1  10        1.63        4.24      0.64 o 
  -2   1  10       20.55       24.27      1.86 o 
  -1   1  10       13.90       16.24      1.93 o 
   0   1  10       88.07       87.32      5.59 o 
   1   1  10        1.22        0.77      0.35 o 
  -5   2  10       10.17       10.55      1.01 o 
  -4   2  10        3.74        3.86      0.65 o 
  -3   2  10       20.13       19.73      2.21 o 
  -2   2  10       19.20       20.05      1.62 o 
  -1   2  10        5.18        4.52      0.96 o 
   0   2  10       48.07       49.73      3.78 o 
   1   2  10        0.71        0.68      0.38 o 
  -4   3  10       29.51       29.82      2.58 o 
  -3   3  10       12.17       14.32      1.30 o 
  -2   3  10        6.59        7.52      1.11 o 
  -1   3  10        7.95        9.40      1.01 o 
   0   3  10        0.05        0.35      0.56 o 
  -3   4  10        1.01        1.51      0.87 o 
  -2   4  10        4.22        3.44      0.52 o 
  -1   4  10        9.78       11.20      1.20 o 
                                                 
